# Supplementary material for: Cylinder Bicuspid Pulmonary Valve Reconstruction Using Equine Pericardium: A Novel Technique for Right Ventricular Outflow Tract Repair
Source: J Clin Med. 2026 Feb 12;15(4):1457. doi: 10.3390/jcm15041457 (PMC12941344; doi:10.3390/jcm15041457)
Supplement: Supplementary file 1 [file jcm-15-01457-s001.zip]

Archive with 1 entries (1 files):
- jcm-4062800-supplementary.mp4
